# Supplementary material for: Engineered allogeneic T cells decoupling T-cell-receptor and CD3 signalling enhance the antitumour activity of bispecific antibodies
Source: Nat Biomed Eng. 2024 Sep 25;8(12):1665–81. doi: 10.1038/s41551-024-01255-x (PMC11668682; doi:10.1038/s41551-024-01255-x)
Supplement: Supplementary file 4 — Source data. [file 41551_2024_1255_MOESM4_ESM.xlsx]

## Sheet: Fig 1D
	DMF5 TCR			DMF5 FATADALN			DMF5GGGSGSG			ELA peptide
0	0.21	0.3	0.38	0.23	0.47	0.35	0.38	0.43	0.45
1	0.66	0.71	0.61	0.44	0.38	0.25	0.73	0.77	0.51
10	10.1	7.83	8.01	3.29	3.18	3.11	6.17	6.16	5.79
100	29.2	29.8	31.4	11	11.3	11.1	14.6	15.1	13.8
1000	34.7	34.8	31	15.7	16.7	16.1	19.3	18.8	17.8
10000	35.3	37	36.2	18.7	18.4	17.4	19.6	19	19.8
	DMF5 TCR			DMF5 FATADALN			DMF5GGGSGSG			blinatumomab
0	0.54	0.43	0.61	0.23	0.47	0.35	0.38	0.43	0.45
0.25	4.75	5.09	5.59	0.018	0.069	0.11	0.035	0.034	0.017
3.5	54.3	52	51.5	2.55	2.67	2.53	7.87	7.76	8.25
7	54.1	54.4	54.3	8.87	7.38	4.89	8.37	11.5	15.1
12.5	57.2	58.1	56.3	9.34	8.69	7.4	19.5	17.8	17.2

## Sheet: Fig 1E
DMF5 TCR	DMF5 FATADALN	DMF5GGGSGSG	10000 ELA peptide
36.2	18.7	19.6
36	18.4	19
35.6	17.4	19.8
DMF5 TCR	DMF5 FATADALN	DMF5GGGSGSG	Blinatumomab
57.2	9.34	19.5
58.1	8.69	17.8
56.3	7.4	17.2
