# Supplementary material for: Engineered allogeneic T cells decoupling T-cell-receptor and CD3 signalling enhance the antitumour activity of bispecific antibodies
Source: Nat Biomed Eng. 2024 Sep 25;8(12):1665–81. doi: 10.1038/s41551-024-01255-x (PMC11668682; doi:10.1038/s41551-024-01255-x)
Supplement: Supplementary file 5 — Source data. [file 41551_2024_1255_MOESM5_ESM.xlsx]

## Sheet: Fig. 2F
	DMF5 TCR			AED_DMF5 01			ELA peptide
0	0.077	0.021	0.086	0.062	0.041	0.084
1	0.66	0.71	0.56	0.075	0.076	0.031
10	10.1	7.63	8.01	0.09	0.046	0.12
100	29.2	29.6	31.4	0.92	1	0.85
1000	34.7	34.8	31	3.22	3.43	3.29
10000	35.3	37	36.2	12.1	11.2	13.3
	DMF5 TCR			AED_DMF5 01			EAA peptide
1	0.42	0.28	0.32	0.23	0.25	0.24
10	0.45	0.5	0.44	0.073	0.22	0.31
100	0.71	0.88	1.1	0.21	0.29	0.28
1000	3.29	4	4.27	0.23	0.29	0.31
10000	11.5	14.9	13.7	0.22	0.22	0.2
	DMF5 TCR			AED_DMF5 01			AAG peptide
10000	38.2	40.2	41.1	0.66	0.62	0.68
1000	11.4	10.9	12.9	0.21	0.16	0.23
100	0.88	0.92	1.05	0.29	0.17	0.24
10	0.36	0.37	0.39	0.2	0.057	0.13
1	0.26	0.31	0.42	0.16	0.23	0.16
0	0.26	0.31	0.42	0.16	0.23	0.16
	DMF5 TCR			AED_DMF5 01			blinatumomab
0	0.54	0.43	0.61	0.23	0.47	0.35
0.25	4.75	5.09	5.59	3.32	3.88	2.12
3.5	54.3	52	51.5	50.2	50.2	46.5
7	54.1	54.4	54.3	55.2	58	50.6
12.5	57.2	58.1	56.3	58.7	61	52.7

## Sheet: Fig. 2G
10000		1000		ELA peptide
DMF5 TCR	AED DMF5 01	DMF5 TCR	AED DMF5 01
35.3	12.1	34.7	3.22
37	11.2	34.8	3.43
36.2	13.3	31	3.29
10000		1000		EAA peptide
DMF5 TCR	AED DMF5 01	DMF5 TCR	AED DMF5 01
11.5	0.22	3.29	0.23
14.9	0.22	4	0.29
13.7	0.2	4.27	0.31
10000		1000		AAG peptide
DMF5 TCR	AED DMF5 01	DMF5 TCR	AED DMF5 01
38.2	0.66	11.4	0.21
40.2	0.62	10.9	0.16
41.1	0.68	12.9	0.23
12.5		7		blinatumomab
DMF5 TCR	AED DMF5 01	DMF5 TCR	AED DMF5 01
57.2	58.7	54.1	55.2
58.1	61	54.4	58
56.3	52.7	54.3	50.6
