# Supplementary material for: Engineered allogeneic T cells decoupling T-cell-receptor and CD3 signalling enhance the antitumour activity of bispecific antibodies
Source: Nat Biomed Eng. 2024 Sep 25;8(12):1665–81. doi: 10.1038/s41551-024-01255-x (PMC11668682; doi:10.1038/s41551-024-01255-x)
Supplement: Supplementary file 6 — Source data. [file 41551_2024_1255_MOESM6_ESM.xlsx]

## Sheet: Fig. 3C
	DMF5 TCR			DMF5 FWQST			DMF5 FHQAT			DMF5 FYQLT			DMF5 FHQVT			ELA peptide
0	0.42	0.39	0.41	0.17	0.2	0.23	0.63	0.7	0.4	0.52	0.63	0.35	0.38	0.23	0.45
1	5.31	5.17	5.12	0.15	0.16	0.19	0.31	0.29	0.15	0.19	0.33	0.25	0.21	0.29	0.14
10	26.4	26.5	25.8	0.57	0.46	0.51	0.45	0.49	0.52	0.53	0.37	0.56	0.7	0.74	0.51
100	44.7	45.8	43.9	6.27	5.96	5.88	1.86	1.5	1.8	2.39	2.5	2.46	4.6	4.3	3.52
1000	50.9	49.3	49.2	21.3	21.4	20.6	6.01	6.79	6.05	8.78	8.82	8.32	12.9	11.8	10.3
10000	47.9	48.8	47.6	21.4	23.6	24.1	11.4	12.4	11.7	14.3	13.7	13.1	18.5	18	17.7
DMF5 TCR	DMF5 FHQAT	DMF5 FYQLT	DMF5 FHQVT	DMF5 FWQST	blinatumomab
27.7	36.7	36.6	33	32.2															NY-ESO-1
26.1	35.8	36.7	33.8	32.35
27	34.5	35.6	34.3	32.1

## Sheet: Fig. 3D
	1G4 TCR			1G4FSQVT			1G4FVQLT			1G4FLQGT			1G4FRQAT			1G4FKQET
0	0.4	0.73	0.23	0.5	0.33	0.29	0.25	0.32	0.27	0.3	0.18	0.26	0.84	0.93	1.07	0.24	0.19	0.19
1	2	2.3	3.5	1.7	1.8	1.69	0.32	0.21	0.15	0.28	0.36	0.33	0.98	0.97	0.88	0.35	0.38	0.37
10	36.1	37.4	37	2.91	3.05	3.1	0.22	0.2	0.31	0.24	0.24	0.54	0.69	0.85	0.88	0.29	0.27	0.18
100	40.1	41.2	40	7.68	7.07	7.89	0.58	0.43	0.56	0.82	0.85	0.58	0.99	0.86	0.69	0.26	0.24	0.3
1000	42.3	42.3	42.6	14	14.5	13.8	0.8	0.58	0.75	1.47	1.28	1.38	1.22	1.17	1.07	0.38	0.34	0.41
10000	41	42.7	40.6	15.8	15.5	17.5	1.14	1.15	1.25	2.55	2.38	2.24	1.91	1.58	1.68	0.8	0.93	0.82
1G4 TCR	1G4FKQET	1G4FSQVT	1G4FVQLT	1G4FLQGT	1G4FRQAT	blinatumomab
41.9	41.2	29.9	35.2	31.2	32.8
41	39.5	31.5	35.9	31.6	30.2
43	40.5	30.8	36.1	31.7	29.6

## Sheet: Fig. 3E
A3A TCR	A3A FWQST	A3A FVQLT	A3A FIQST	MAGE-A3
26.6	5.31	7.86	6.2
25.7	6.43	9.02	8.09
26.7	6.74	8.64	8.44
A3A TCR	A3A FWQST	A3A FIQST	A3A FVQLT	blinatumomab
31.5	31.5	22.7	26.4
34.8	33.5	27	27.3
33.7	30.1	21.6	25.4
