# Supplementary material for: Engineered allogeneic T cells decoupling T-cell-receptor and CD3 signalling enhance the antitumour activity of bispecific antibodies
Source: Nat Biomed Eng. 2024 Sep 25;8(12):1665–81. doi: 10.1038/s41551-024-01255-x (PMC11668682; doi:10.1038/s41551-024-01255-x)
Supplement: Supplementary file 7 — Source data. [file 41551_2024_1255_MOESM7_ESM.xlsx]

## Sheet: Fig. 4B
Proliferation
MART 1/ HLA-A2 log10(nM)	DMF5 TCR			AED DMF5 01			UDN001			DMF5 TCR			AED DMF5 01			UDN002			DMF5 TCR			AED DMF5 01			UDN003			ELA peptide
0	2.35	2.39	2.71	2.4	2.58	2.8	3.55	4.18	3.77	1.41	1.3	1.45	2.51	1.89	2.05	0.96	0.97	1.17	1.75	2.09	2.03	2.49	2.57	2.41	2.22	1.98	1.72
1	11.1	15.3	18.5	3.15	3.43	3.64	4.08	3.58	4	4.11	5.02	4.53	4.36	3.98	4.6	0.93	1.31	1.04	5.97	6.63	5.95	2.89	2.94	2.95	1.93	2.06	2.59
10	22.4	30.6	32.9	3.95	4.64	4.47	3.62	3.97	3.89	10.7	13.7	17.5	5.18	5.15	4.96	0.92	0.96	0.86	14.7	12	15.7	4.09	3.42	3.84	1.92	1.88	1.58
100	63.3	69.2	72.9	6.22	7.54	5.8	3.73	4.49	3.64	56.1	48	52.1	6.21	6	5.61	0.93	0.91	1.15	34.7	32.2	25.7	9.17	6.46	7.85	1.94	1.49	1.91
1000	82.1	88.5	90.4	7.72	5.29	6.08	3.68	3.18	3	91.2	87.4	92.6	8.76	8.17	8.57	0.62	0.71	0.79	45.9	44.3	35	8.38	9.06	9.14	1.72	1.48	1.51
10000	95	91.6	91.9	4.55	4.6	5.52	3.23	3.31	3.1	92.1	88.3	86.9	7.39	5.41	8.34	1.01	0.79	1.14	45.6	43.7	45.9	16.8	13.3	14.1	1.67	1.24	1.33
MART 1/ HLA-A2 log10(nM)	DMF5 TCR			AED DMF5 01			UDN001			DMF5 TCR			AED DMF5 01			UDN002			DMF5 TCR			AED DMF5 01			UDN003			AAG peptide
0	3.04	3	3.01	2.4	3.17	2.47	3.64	3.74	4.05	1.39	1.45	1.49	1.69	1.18	1.46	0.78	0.7	1.04	1.95	2.23	2.08	2.37	2.41	2.54	1.79	1.98	1.71
1	3.27	3.62	3.52	2.66	2.38	2.8	3.45	3.92	3.93	1.05	1.5	1.5	1.69	1.53	1.57	0.82	0.79	0.66	1.68	1.64	1.38	1.9	1.95	2.1	1.73	1.68	1.5
10	4.42	5.23	5.45	2.71	3.22	3.03	3.64	3.73	3.52	2.03	1.92	2.18	1.88	1.75	1.84	0.72	0.7	0.81	2.12	2.26	2.63	2.62	2.86	2.43	1.75	1.63	1.52
100	12.5	13.7	17	3.78	4.19	4.22	3.1	3.35	3	3.85	6.03	5.56	2.47	3.39	3.16	0.62	0.77	0.98	4.59	5.64	4.73	3.94	3.46	4.01	1.44	1.56	1.27
1000	47.8	57	55	5.23	6.12	6.51	3.46	3.29	3.05	46.7	36.4	42.8	4.59	4.39	5.68	0.91	0.77	0.8	25.1	20.7	22.9	5.03	7.39	4.99	1.48	1.54	1.37
10000	81.8	81.1	80	6.53	7.28	7.46	3.46	3.25	3.01	70.9	84.9	83	10.8	11.4	10.7	0.72	0.6	0.46	43.3	47.4	51.1	12.9	17.2	16.7	1.79	1.8	1.45
MART 1/ HLA-A2 log10(nM)	DMF5 TCR			AED DMF5 01			UDN001			DMF5 TCR			AED DMF5 01			UDN002			DMF5 TCR			AED DMF5 01			UDN003			EAA
0	3.45	2.67	2.31	2.21	2.08	1.8	3.63	3.6	3.37	1.3	1.27	1.33	2.01	1.77	2.21	0.86	0.79	0.95	3.31	3.49	3.2	2.65	3.6	3.1	0.78	0.92	0.69
1	2.12	2.44	2.51	2.32	1.98	1.87	3.25	3.19	2.72	1.08	0.89	0.93	1.79	2.1	1.39	0.95	0.95	0.81	16.1	15.3	15.1	3.37	3.422	3.45	1.14	1.35	1.47
10	3.36	4	3.91	2.23	2.28	1.72	3.43	3.25	3.1	1.09	1.74	2.18	1.75	1.78	2.2	0.78	0.96	1.15	18.9	18.6	16.8	5.82	6.74	6	1.15	1.85	1.26
100	3.94	5.35	5.22	2.55	2.24	2.52	3.17	3.48	2.96	2.5	2.5	2.71	2.46	2.27	2.11	0.89	0.72	0.74	18.9	18.6	16.8	6.89	6.24	5.03	1.87	1.25	1.39
1000	14.4	19.9	21.9	3.2	4.1	3.4	2.84	2.69	2.71	5.75	7.3	8.71	3.46	3.6	3.89	0.75	0.78	0.67	24.8	18.7	22.54	4.14	4.21	1.09	1.14	1.19	1.1
10000	45.7	47.9	47.5	5.14	4.56	4.28	2.81	3.12	2.93	25.6	29.8	27.5	3.63	3.8	4.13	0.78	0.92	0.69	25.6	29.8	27.5	3.63	3.8	4.13	1.4	1.33	1.64

## Sheet: Fig. 4C
IFN-y
MART 1/ HLA-A2 log10(nM)	DMF5 TCR									AED DMF5 01									ELA
0	6.58823	0.470583	0	0	5.71429	0	0	0	0	5.17647	18.1176	16.9412	0	0	0	0	0	0
1	114.823	107.294	166.823	171.071	179.286	165.357	12.5	8.33333	14.1667	68.7059	35.2941	26.5882	4.28572	1.42857	2.14285	0	0	0
10	261.647	309.412	377.647	737.857	708.571	908.571	101.111	113.611	118.333	61.4118	55.7647	50.3529	31.0714	28.5714	34.6429	0	0	1.66667
100	805.412	875.765	935.765	2688.21	2246.07	2537.5	524.167	461.667	404.722	44.2353	47.7647	36.4706	188.929	167.5	182.143	32.5	33.8889	32.5
1000	2116.24	2377.88	2009.18	6522.86	6245.36	5750.36	1370.28	1545.56	1359.72	60.4706	88.9412	80.4706	675.714	746.072	804.286	89.4444	79.7222	75.8333
10000	2791.06	2657.65	3007.53	7395.36	6695.36	6076.07	1235.56	1093.33	1045.56	76.4706	103.294	82.1176	987.857	778.214	975	88.8889	104.167	63.3333
	UDN001			UDN002			UDN003			UDN001			UDN002			UDN003
MART 1/ HLA-A2 log10(nM)	DMF5 TCR									AED DMF5 01									AAG
0	0	0	0	28.6667	20	4.33334	0	0	0	0	0	0	0	38	40.3333	0	0	0
1	0	0	0	95.3333	31.6667	38.3334	0	0	0	0	0	0	66	20.6667	22.6667	0	0.277776	0
10	0	0	0	58	56.3333	61.6667	5.83333	1.11111	2.77778	0	0	0	23.6667	70	58	1.38889	1.11111	0
100	91	82	89	186.333	205	192.667	39.7222	46.9444	43.6111	0	0	0	38.3334	98.6667	85	43.8889	35.5556	45
1000	586.667	601	544.333	1123	963.667	1057.33	342.778	357.778	305	54	62.6667	76.6667	317.333	382.333	385.333	116.667	144.444	111.389
10000	1944.67	1694.67	1693	3615.33	3443.33	3472.33	507.222	586.667	721.389	134.333	250.333	257	1321.67	1214.67	1424	301.389	274.445	248.611
	UDN001			UDN002			UDN003			UDN001			UDN002			UDN003
MART 1/ HLA-A2 log10(nM)	DMF5 TCR									AED DMF5 01									EAA
0	0	0	0	0	0	0				0	0	0	0	0	0
1	0	0	0	0	0	0				0	0	0	0	0	0
10	9.11765	29.7059	15	0	0	0				0	0	0	0	0	0
100	28.2353	17.0588	27.9412	41.0714	41.0714	27.5				0	0	0	0	0	0
1000	207.353	170.294	174.706	247.143	250.357	208.929				12.3529	10.5882	0	45	33.9286	10.3571
10000	831.765	688.529	612.353	1686.79	1652.5	1451.07				86.7647	54.7059	56.7647	436.429	602.857	467.5
	UDN001			UDN002						UDN001			UDN002

## Sheet: Fig. 4D
IL-2
MART 1/ HLA-A2 log10(nM)	DMF5 TCR									AED DMF5 01									ELA
0	0	0	0	0	0	0	0	0	0	0	0	0	0	0	0	0	0	0
1	690.833	630.167	700.75	1054.92	1041.23	1325.08	547.991	569.615	573.846	42.375	38.4167	50.75	280.308	289.538	306.462	51.282	48.3333	51.9658
10	846.208	861.125	858.167	1564	1462.62	1577.23	1081.03	1012.86	981.88	79.2083	63	72.2917	363.385	379.231	392	91.2393	95.8547	97.1795
100	862.292	861.042	902.333	1622.46	1581.69	1619.69	1194.92	1164.83	1118.21	83.5416	96.4167	94.2083	434.308	464.308	520.615	121.41	114.06	114.402
1000	908.708	958.542	949.792	2000	2024.92	1946.62	1286.28	1275.47	1230.9	123.625	120.083	121.375	698.615	765.846	793.231	112.094	129.744	123.718
10000	1127.75	997.5	1048.12	1936.31	1724.62	1716.62	1295.39	1236.75	1241.88	130.75	119.042	143.75	651.846	700.615	728.462	142.436	142.35	136.581
	UDN001			UDN002			UDN003			UDN001			UDN002			UDN003
MART 1/ HLA-A2 log10(nM)	DMF5 TCR									AED DMF5 01									AAG
0	0	0	0	0	0	0	0	0	0	0	0	0	0	0	0	0	0	0
1	17.605	14.916	16.8487	0.54622	3.36135	3.61344	7.47788	1.37168	0	-6.80672	-6.21849	-9.66386	2.31092	2.94117	2.7731	-1.81416	0	0.309733
10	92.2689	77.6471	80.7143	30.6303	21.4286	23.8655	52.5221	43.3186	53.4956	-2.68907	-2.22689	5.75631	-0.21009	-4.62185	0.96638	36.5929	43.3628	47.4336
100	526.555	413.613	472.101	338.193	295	268.151	1143.98	1000.71	973.363	37.1429	50.4622	44.6639	46.5966	45.5462	47.7311	213.717	213.053	219.381
1000	1322.56	1260.42	1231.26	1002.98	914.118	1023.82	1638.41	1672.12	1600.4	158.487	154.034	181.261	256.975	233.529	231.891	311.416	296.947	302.788
10000	1547.4	1475.25	1463.7	1361.6	1339.58	1337.65		1643.81	1643.27	270.546	266.05	282.899	478.782	481.765	529.58	302.788	335.442	328.761
	UDN001			UDN002			UDN003			UDN001			UDN002			UDN003
MART 1/ HLA-A2 log10(nM)	DMF5 TCR									AED DMF5 01									EAA
0	0	0	0	0	0	0				0	0	0	0	0	0
1	17.8968	5.35714	7.93651	0	0	0				23.4524	23.373	20.0397	0	0	0
10	27.4206	15.4762	15	0	0	0				14.5635	12.9365	15.0397	0	0	0
100	107.659	115.952	84.6825	41.0714	41.0714	27.5				19.6428	9.12697	12.4603	4.0873	10.1984	6.8254
1000	846.032	710.754	699.921	247.143	250.357	208.929				82.381	75.9523	68.3334	92.0635	112.778	102.262
10000	1356.9	1405.71	1280.12	1686.79	1652.5	1451.07				236.27	186.786	201.071	326.27	354.008	357.5
	UDN001			UDN002						UDN001			UDN002

## Sheet: Fig. 4E  
CD107
	DMF5 TCR			AED DMF5 01
0	15.2	14.9	11.4	12.4	12.2	11.9
1	73.1	70.4	70.2	32.6	39.4	38.4
10	71.8	78.6	74.3	36.2	45	39.2
100	74.5	78.3	76.1	43.3	46	44.7
1000	75.3	78.9	74.7	44.7	44.6	42.5
10000	71.9	73.5	74.4	44.1	42.2	41.4

## Sheet: Fig. 4F
Granzyme B
	DMF5 TCR					AED DMF5 01
1	730.833	771	407.5	395.333	103.5	442.167	489.833	75.6667	43.1667	101.567
100	3080.17	2988	2222.67	2226.17	1633.33	660.5	653.833	333	344	346.733
10000	4590.67	4486.5	3936.17	3939.17	3163.33	1182.67	1202.33	1438.83	1282.67	719.067

## Sheet: Fig. 4 G
Proliferation	Blinatuomomab
DMF5 TCR	AED DMF5 01	DONORS
85.3	87.8667	87.2333	UDN001
72.1333	64.9333	78.9667	UDN002
58.3333	59.3667	54.0333	UDN003

## Sheet: Fig. 4H
IFN-y	blinatumomab
DMF5 TCR	AED DMF5 01	DONORS
2676	3203	3224	UDN001
1018	1176	1114	UDN002
1140	1284	264	UDN003

## Sheet: Fig. 4I
IL-2	blinatumomab
DMF5 TCR	AED DMF5 01	DONORS
1235.5	1105.26	1440.74	UDN001
949.269	1025.2	1798.59	UDN002
1601.81	1588.69	2540.15	UDN003

## Sheet: Fig. 4J
CD107a	blinatumomab
DMF5 TCR	AED DMF5 01	DONORS
75.4	78.7	72.3	UDN001
72	74	74.1	UDN002
76.1	74.2	74.6	UDN003

## Sheet: Fig. 4K
Granzyme B	blinatumomab
DMF5 TCR	AED DMF5 01	DONORS
4518	4124.17	3823.43	UDN001
4084.17	4354.33	4325.12	UDN002
4200.5	4119.17	3934.3	UDN003

[truncated: 1 more sheets: Fig. 4N]
