# Supplementary material for: Engineered allogeneic T cells decoupling T-cell-receptor and CD3 signalling enhance the antitumour activity of bispecific antibodies
Source: Nat Biomed Eng. 2024 Sep 25;8(12):1665–81. doi: 10.1038/s41551-024-01255-x (PMC11668682; doi:10.1038/s41551-024-01255-x)
Supplement: Supplementary file 8 — Source data. [file 41551_2024_1255_MOESM8_ESM.xlsx]

## Sheet: Fig. 5B
Day 0
Raji-RFP-LUC	+ WT T	+ WT T+ blina	+ AEDDMF5 01	+ AEDDMF5 01+ blina
3.452	4.541	2.008	1.953	3.727
0.4853	3.81	1.796	4.994	0.793
0.7985	1.728	0.9309	0.5786	0.4246
	0.41	4.945	0.3491	3.108
	0.3362	0.5366	2.268	2.154

## Sheet: Fig. 5D
Day 42
Raji-RFP-LUC	+ WT T	+ WT T+ blina	+ AEDDMF5 01	+ AEDDMF5 01+ blina
5170	0.2481	0.2327	8652	0.288
4855	0.2322	0.2291	4571	0.2449
5888	0.2472	0.1792	212.1	0.2128
	0.3	0.1942	4982	0.2705
	0.2409	0.1935	5196	0.2997

## Sheet: Fig. 5E
Raji-RFP-LUC									+ AEDDMF5 01				+ AEDDMF5 01+ blina
Raji-RFP-LUC	Raji-RFP-LUC 01	Raji-RFP-LUC 02	Raji-RFP-LUC 03			Raji-RFP-LUC	dcTmouse 01	dcTmouse 02	dcTmouse03	dcTmouse04	dcTmouse 05		Raji-RFP-LUC	dcTmouse 01	dcTmouse 02	dcTmouse03	dcTmouse04	dcTmouse 05
0	3.452	0.4853	0.7985			0	1.953	4.994	0.5786	0.3491	2.268		0	3.727	0.793	0.4246	3.108	2.154
7	7.15	14.88	1.756			7	2.344	12	0.1997	0.2704	0.595		7	0.1983	0.194	0.1688	0.1749	0.1789
15	437.3	519.3	92.74			15	112.8	89.62	0.4332	35.89	73.89		15	0.2472	0.2136	0.1815	0.2115	0.1949
21	1497	1650	256.6			21	666.3	902.7	7.156	197.7	800		21	0.41	0.38	0.32	0.327	0.303
28	2393	1485	636.5			28	1289	4068	76.11	517.4	1067		28	0.28886	0.29	0.2235	0.2	0.2335
35	5170	4724	3950			35	2772	8652	199.5	2184	2125		35	0.2846	0.2589	0.1808	0.2323	0.2177
42		4855	5888			42	4571		212.1	4982	5196		42	0.288	0.2449	0.2128	0.2705	0.2997
+ WT T+ blina							+ WT T
Raji-RFP-LUC	WT Tmouse 01	WT Tmouse 02	WT Tmouse03	WT Tmouse04	WT Tmouse 05		Raji-RFP-LUC	WT Tmouse 01	WT Tmouse 02	WT Tmouse03	WT Tmouse04	WT Tmouse 05
0	2.008	1.796	0.9309	4.945	0.5366		0	4.541	3.81	1.728	0.41	0.3362
7	0.2306	0.2152	0.1997	0.1821	0.1876		7	0.23	0.188	0.2031	0.1966	0.1641
15	0.2479	0.1988	0.2125	0.1931	0.2154		15	0.2473	0.2036	0.2067	0.1892	0.2146
21	0.3093	0.2596	0.5713	0.3322	0.3597		21	0.3407	0.2784	0.2915	0.238	0.257
28	0.2327	0.2291	0.1792	0.1942	0.1935		28	0.2481	0.2322	0.2472	0.3	0.2409
35					0.2234		35				0.2569
42					0.235		42				0.2089

## Sheet: Fig. 5F
Survival
	Days post tumor injection	Raji-RFP-LUC	Raji-RFP-LUC +WT T cells	Raji-RFP-LUC +WT T cells + Blina	Raji-RFP-LUC +AED DMF5 01 T cells	Raji-RFP-LUC +AED DMF5 01 T cells + Blina
	28			1
	28			1
	28			1
	28			1
	30	0	1	0	0	0
	30	0	1		0	0
	30	0	1		0	0
	30		1		0	0
	30		0		0	0
	36	1	0	0	1	0
	36	0			0	0
	36	0			0	0
	36				0	0
	36				0	0
	45	1	1	1
	45	1			1	1
	45				1	1
	45				1	1
	45				1	1
	45					1
